# Supplementary material for: Exploring the Effects of Mindfulness on Adolescent Depression—Findings from a Longitudinal Study
Source: Healthcare (Basel). 2025 Apr 15;13(8):906. doi: 10.3390/healthcare13080906 (PMC12027095; doi:10.3390/healthcare13080906)
Supplement: Supplementary file 1 [file healthcare-13-00906-s001.zip]

Archive with 1 entries (1 files):
- healthcare-3576228-supplementary.pdf
